# Supplementary material for: Characterization of in vivo chemoresistant human hepatocellular carcinoma cells with transendothelial differentiation capacities
Source: BMC Cancer. 2013 Apr 2;13:176. doi: 10.1186/1471-2407-13-176 (PMC3626554; doi:10.1186/1471-2407-13-176)
Supplement: Additional file 1: Table S1 — Abbreviations of cell lines and their origin. [file 1471-2407-13-176-S1.xls]

## Sheet: Tabelle1
Abbreviation	Origin of cells
HUH-wt	parental human hepatoma cell line (JCRB0403)
HUH-PAS	reisolated HUH-7 cells from HUH-wt tumors (non resistant)
HUH-REISO	reisolated HUH-7 cells from HUH-wt tumors after therapy (resistant)
