# Supplementary material for: Characterization of in vivo chemoresistant human hepatocellular carcinoma cells with transendothelial differentiation capacities
Source: BMC Cancer. 2013 Apr 2;13:176. doi: 10.1186/1471-2407-13-176 (PMC3626554; doi:10.1186/1471-2407-13-176)
Supplement: Additional file 3: Table S3 — Used pairs of primer for qRT-PCR. [file 1471-2407-13-176-S3.xls]

## Sheet: Tabelle1
target gene	Primer	melting point [°C]	GC content [%]	Probe	Amplicon [nt]
PECAM-1	ggctgttgaatttcccacat	59	45	12	66
	tgctcttccaatttccaagg	60	45
ICAM-2	caatgaattccaacgtcagc	59	45	75	70
	accaaagtgggttgcagtgt	60	50
VEGF-R2	gaacatttgggaaatctcttgc	59	41	18	66
	cggaagaacaatgtagtctttgc	60	43
VE-cadherin (CD144)	caacgagggcatcatcaag	60	53	42	78
	gtggcctcgacgatgaag	60	61
vWF	ctgcacagtgacatggaggt	59	55	54	69
	catgttcccacccacgtaa	60	53
HES-1	aaagatagctcgcggcatt	59	47	78	121
	gcacacttgggtctgtgct	59	58
Oct-4	agcaaaacccggaggagt	59	56	35	114
	ccacatcggcctgtgtatatc	60	52
Nanog	atgcctcacacggagactgt	60	55	69	66
	agggctgtcctgaataagca	59	50
Sox-2	ttgctgcctctttaagactagga	59	43	35	75
	ctggggctcaaacttctctc	59	55
Thy-1 (CD90)	aggacgagggcacctacac	60	63	22	107
	gccctcacacttgaccagtt	60	55
Notch-1	cgcacaaggtgtcttccag	60	58	85	87
	aggatcagtggcgtcgtg	60	61
ALDH-1	ccaaagacattgataaagccataa	59	33	82	77
	cacgccatagcaattcacc	60	53
Notch-3	gccaagcggctaaaggta	59	56	30	65
	cactgacggcaatccaca	60	56
